# Supplementary material for: Scinderin Is a Novel Oncogene for Its Correlates with Poor Prognosis, Immune Infiltrates and Matrix Metalloproteinase-2/9 (MMP2/9) in Glioma
Source: Brain Sci. 2022 Oct 20;12(10):1415. doi: 10.3390/brainsci12101415 (PMC9599173; doi:10.3390/brainsci12101415)
Supplement: Supplementary file 1 [file brainsci-12-01415-s001.zip]

Archive with 1 entries (1 files):
- brainsci-1963512-supplementary.pdf
